# Supplementary material for: Metabolic engineering reveals the relative importance of different sugar catabolic pathways during consumption of plant biomass by Aspergillus niger
Source: Curr Res Microb Sci. 2025 Aug 5;9:100454. doi: 10.1016/j.crmicr.2025.100454 (PMC12744346; doi:10.1016/j.crmicr.2025.100454)
Supplement: Supplementary file 1 [file mmc1.xlsx]

## Sheet: Readme
Table S1. Plasmids, guide RNA sequences and primers used in this study.
Table S1A.	Plasmids and guide seqeunces used in this study.
Table S1B.	Primers used in this study.

## Sheet: 1A. plasmids
Suppl. Table 1A. Plasmids and guide seqeunces used in this study.
Table S1A. Plasmids and guide seqeunces used in this study.	Description	CRISPR guide sequence	Reference
ANEp8-Cas9	Extra-chromosomal cas9 expressing plasmid	-	Song et al. (2018)*
ANEp8-Cas9-gRNA (xkiA)	ANEp8-Cas9 with gRNA targeting xkiA	ATAGCATCGGAGGCTCGTAG	Chroumpi et al., 2020
ANEp8-Cas9-gRNA (galE)	ANEp8-Cas9 with gRNA targeting galE	GCACTTCCCGGATATCAGCG	Chroumpi et al., 2021
ANEp8-Cas9-gRNA (ladB)	ANEp8-Cas9 with gRNA targeting ladB	CGATCGCTCTGGTTGCTGCG	Chroumpi et al., 2021
ANEp8-Cas9-gRNA (lrdA)	ANEp8-Cas9 with gRNA targeting lrdA	ATGACCGTCGAAGTCATCCG	Chroumpi et al., 2020
ANEp8-Cas9-gRNA (gaaC)	ANEp8-Cas9 with gRNA targeting gaaC	CTACAACTACCCCGGTGCCG	This study
ANEp8-Cas9-gRNA (hxkA)	ANEp8-Cas9 with gRNA targeting hxkA	TGGAACCTGGAGAAGCACGA	This study
ANEp8-Cas9-gRNA (glkA)	ANEp8-Cas9 with gRNA targeting glkA	TCTCGAACATTTGAATGCCG	This study
* Song, L., Ouedraogo, J. P., Kolbusz, M., Nguyen, T. T. M. and Tsang, A., 2018. Efficient genome editing using tRNA promoter-driven CRISPR/Cas9 gRNA in Aspergillus niger. PLoS One. 13, e0202868.

## Sheet: 1B. primers
Table S1B. Primers used in this study. The 20 bp guide RNA (gRNA) sequences designed for the deletion of our target genes are indicated in red font. The linker sequence is depicted in lowercase/ bold font.
Primer name	Sequence (5’ to 3’)	Used for
G177_NRRL3_04471_F	ATAGCATCGGAGGCTCGTAGGTTTTAGAGCTAGAAATAGCAAG	construction of the gRNA (xkiA)
G177_NRRL3_04471_R	CTACGAGCCTCCGATGCTATGACGAGCTTACTCGTTTCG	construction of the gRNA (xkiA)
left_04471_F	GCAGGTCGAGGAGTCCATTC	amplification of xkiA 5’ flank
left_04471_R	cgatagcgaatcctagcagtTGATGACGTATGGGTGGAAG	amplification of xkiA 5’ flank
right_04471_F	actgctaggattcgctatcgGTGCCAGGATAAAGCTGATTG	amplification of xkiA 3’ flank
right_04471_R	GGTAGAAGACGATTCCGAGC	amplification of xkiA 3’ flank/ checking the presence or absence of the xkiA
nest_04471_F	GAGTTGACTTTCACGGAGGAG	fusion of xkiA 5’ and 3’ flanks
nest_04471_R	TGAGAAGAGGAAGGTGATGG	fusion of xkiA 5’ and 3’ flanks
G82_NRRL3_06978_F	GCACTTCCCGGATATCAGCGGTTTTAGAGCTAGAAATAGCAAG	construction of the gRNA (galE)
G82_NRRL3_06978_R	CGCTGATATCCGGGAAGTGCGACGAGCTTACTCGTTTCG	construction of the gRNA (galE)
left_06978_F	CCTGAACAATGCCTCTAATTCC	amplification of galE 5’ flank
left_06978_R	cgatagcgaatcctagcagtGGCGGGGTAAAAATGTGAGG	amplification of galE 5’ flank
right_06978_F	actgctaggattcgctatcgTGAGGTTTAGAGGTGGTGTAGTATTC	amplification of galE 3’ flank
right_06978_R	ATCTCCAAGAAAGCCGAACTC	amplification of galE 3’ flank/ checking the presence or absence of the galE
nest_06978_F	AGCTCAGTGGAGCATATACATC	fusion of galE 5’ and 3’ flanks
nest_06978_R	CTCACCTCCGCCATGTACTC	fusion of galE 5’ and 3’ flanks
G59_NRRL3_07283_F	CGATCGCTCTGGTTGCTGCGGTTTTAGAGCTAGAAATAGCAAG	construction of the gRNA (ladB)
G59_NRRL3_07283_R	CGCAGCAACCAGAGCGATCGGACGAGCTTACTCGTTTCG	construction of the gRNA (ladB)
left_07283_F	CGCCAAAGTTAGTGGTTCTC	amplification of ladB 5’ flank
left_07283_R	cgatagcgaatcctagcagtTGTGTTAGATGTGCGTAACG	amplification of ladB 5’ flank
right_07283_F	actgctaggattcgctatcgATACGGCTAGTAATCCTCGGTCG	amplification of ladB 3’ flank
right_07283_R	GACGGGATGAGATTGTCTGG	amplification of ladB 3’ flank/ checking the presence or absence of the ladB
nest_07283_F	TCATCATCGGGAGCAGATAC	fusion of ladB 5’ and 3’ flanks
nest_07283_R	TGGAATACCCACCACCATC	fusion of ladB 5’ and 3’ flanks
G121_01495_F	ATGACCGTCGAAGTCATCCGGTTTTAGAGCTAGAAATAGCAAG	construction of the gRNA (lrdA)
G121_01495_R	CGGATGACTTCGACGGTCATGACGAGCTTACTCGTTTCG	construction of the gRNA (lrdA)
left_01495_F	CGAAGGACTGGTGATGGATGG	amplification of lrdA 5’ flank
left_01495_R	cgatagcgaatcctagcagtATGTTGGCAGTAGTTTAGCGGAG	amplification of lrdA 5’ flank
right _01495_F	actgctaggattcgctatcgGCTTCAATTCTCACTCCTGC	amplification of lrdA 3’ flank
right _01495_R	TCCACATCAGAGAGATCATCAC	amplification of lrdA 3’ flank/ checking the presence or absence of the lrdA
nest_01495_F	AGCCGTCTCTGATGGTGAGC	fusion of lrdA 5’ and 3’ flanks
nest_01495_R	CACATAACCACTCAACTCCTCAC	fusion of lrdA 5’ and 3’ flanks
G12_05649_F	CTACAACTACCCCGGTGCCGGTTTTAGAGCTAGAAATAGCAAG	construction of the gRNA (gaaC)
G12_05649_R	CGGCACCGGGGTAGTTGTAGGACGAGCTTACTCGTTTCG	construction of the gRNA (gaaC)
left_05649_F	GCACTAGCCGTCACCTTCAC	amplification of gaaC 5’ flank
left_05649_R	cgatagcgaatcctagcagtAAGTCATGGTTGGAGCGTAG	amplification of gaaC 5’ flank
right _05649_F	actgctaggattcgctatcgATGGAGGTTGAGAAGTCGTTG	amplification of gaaC 3’ flank
right _05649_R	TAAGAGCTAATTCGGGTGATGG	amplification of gaaC 3’ flank/ checking the presence or absence of the gaaC
nest_05649_F	CGCTTGTGGTGTTCAATGTAC	fusion of gaaC 5’ and 3’ flanks
nest_05649_R	CTGGAAGAGCGTTAGTATTTGC	fusion of gaaC 5’ and 3’ flanks
G238_05100_F	TGGAACCTGGAGAAGCACGAGTTTTAGAGCTAGAAATAGCAAG	construction of the gRNA (hxkA)
G238_05100_R	TCGTGCTTCTCCAGGTTCCAGACGAGCTTACTCGTTTCG	construction of the gRNA (hxkA)
left_05100_F	CGGGTGATAAGATCGTCGAG	amplification of hxkA 5’ flank
left_05100_R	cgatagcgaatcctagcagtGGACCGATTCCAACCATGATG	amplification of hxkA 5’ flank
right _05100_F	actgctaggattcgctatcgGGCTGACATGAAGACCCTGC	amplification of hxkA 3’ flank
right _05100_R	ATACCAACCATACTCCTTTCCTCC	amplification of hxkA 3’ flank/ checking the presence or absence of the hxkA
nest_05100_F	CGGACTTGTGCATTGTTATGG	fusion of hxkA 5’ and 3’ flanks
nest_05100_R	CCAAACAACAGTTAGCCATCC	fusion of hxkA 5’ and 3’ flanks
G159_03068_F	TCTCGAACATTTGAATGCCGGTTTTAGAGCTAGAAATAGCAAG	construction of the gRNA (glkA)
G159_03068_R	CGGCATTCAAATGTTCGAGAGACGAGCTTACTCGTTTCG	construction of the gRNA (glkA)
left_03068_F	ATTGCGGTTGCTTACTGTGG	amplification of glkA 5’ flank
left_03068_R	cgatagcgaatcctagcagtGACTGAAGAGATGTGGAGATATGG	amplification of glkA 5’ flank
right _03068_F	actgctaggattcgctatcgGTCGCAATAGTGGCCGTCAG	amplification of glkA 3’ flank
right _03068_R	GGATTGCAGTCGCCAGAATG	amplification of glkA 3’ flank/ checking the presence or absence of the glkA
nest_03068_F	AGAGGGTCAGATCATGGGCAATTAG	fusion of glkA 5’ and 3’ flanks
nest_03068_R	AAAGACAGAGCCCGATCACG	fusion of glkA 5’ and 3’ flanks
linker_F	ACTGCTAGGATTCGCTATCG	checking the presence or absence of the target genes
