# Supplementary material for: Metabolic engineering reveals the relative importance of different sugar catabolic pathways during consumption of plant biomass by Aspergillus niger
Source: Curr Res Microb Sci. 2025 Aug 5;9:100454. doi: 10.1016/j.crmicr.2025.100454 (PMC12744346; doi:10.1016/j.crmicr.2025.100454)
Supplement: Supplementary file 2 [file mmc2.xlsx]

## Sheet: Sheet1
Table S2. Putative DeLey-Deudoroff D-galactose catabolic pathway and expression of its genes.
Besed on (Elshafei and Abdel-Fatah, 2001; Aguilar-Pontes et al, 2018)
Gene ID	Gene name	Reference on SBP 8h	ΔgalEΔladB on SBP 8h	Δall on SBP 8h	Reference on WB 8h	ΔgalEΔladB on WB 8h	Δall on WB 8h
NRRL3_3123		11.3	24.2	38.8	9.6	24.6	47.0
NRRL3_6411		35.8	141.8	414.8	80.1	172.0	334.8
NRRL3_8839		33.1	78.1	87.6	58.0	50.3	51.7
NRRL3_10750		53.4	245.5	231.5	77.6	126.0	78.7
NRRL3_10522	dgdA	233.5	302.7	735.4	182.3	154.3	494.9
NRRL3_8012	dgdB	41.2	380.5	105.8	573.0	101.3	16.9
